# Supplementary material for: Public priorities on locally-driven sea level rise planning on the East Coast of the United States
Source: PeerJ. 2020 May 4;8:e9044. doi: 10.7717/peerj.9044 (PMC7204830; doi:10.7717/peerj.9044)
Supplement: Table S2 — These tables provide the p-values for each statistical test performed comparing each primary subquestion with each demographic question and the resulting relationships. [file peerj-08-9044-s004.xlsx]

## Sheet: ReadFirst
	Supplemental - Demographic Same-Different P Tables
	Notes on "same different" tables
	The following tabs contain information which demographic and other factors are likely to change the distribution of various results within the survey data.
	The statistical test determines whether the distribution of a given variable is likely the different or not different (I've used the term "likely same") given changes in another
	variable. All of the demographic data (left most column) is either ordinal or nominal data, and the variables are interval (based on large-sample Likert questions)
	The results do not by themselves indicate in what way the distribution is likely to change based upon changes in the demographic, but rather indicates that there
	is likely to be variability in responses to the variable across people with different responses to the demographic, or if that demographic is likely to influence that variable
	Statistical process
	SPSS (Version 24 was used to conduct a series of Independent-Samples Kruskal-Wallis Test procedures, using a significance level of 0.05
	Basic preparatory procedures were used prior to inputting the data into SPSS, and a common prepared data set used for all stastistical
	tests.
	Key Findings
	As seen on the "summary" tab, there are some demographics that influenced many categories of responses, whereas others had little impact. Although these statistics
	cannot determine why someone responded the way they did, the correlations between demographics and certain variables means that policymakers will need to be
	sensitive to the needs of the whole range of demographics, and possibly pay special attention to the relationships between certain variables and certain demographics.
	For example, the following were especially strong in having different distributions across changes in that demographic
	1. Level of environmentalism changed the distribution of repsonses for 62% of all variables, the highest of any. This included every question related to vulnerability or conflict resolution
	2. Although not strictly a demographic, respondent's suggested funding mixture (public versus private funding) correlated with the second largest number of variables at 34%
	3. Income, level of education, and ethnicity were correlated with the smallest number of changes in distribution, at 2%, 5%, and 6% respectively.

## Sheet: Issues
			Issues
	Total "likely same"	Total "likely different"	Economy	Preparing for Climate Change	Reducing taxes	Protecting property from natural disasters	Protecting the environment	transportation infrastructure	Utilities and related infrastructure	Helping people with limited resources	Protecting against future flooding	Preparing for sea level rise		Total "same"	Total "different"
State	10	0	0.488	0.7	0.359	0.916	0.941	0.696	0.785	0.317	0.646	0.808		10	0	State
Gender	5	5	0.244	0.007	0.506	0.03	0	0.894	0.803	0.03	0.008	0.124		5	5	Gender
Age	9	1	0.607	0.227	0.115	0.327	0.207	0.012	0.142	0.108	0.284	0.444		9	1	Age
Live coastal	10	0	0.243	0.882	0.626	0.869	0.115	0.944	0.56	0.42	0.189	0.202		10	0	Live coastal
Work coastal	9	1	0.282	0.187	0.328	0.559	0.527	0.058	0.876	0.447	0.672	0.024		9	1	Work coastal
Visit coastal	10	0	0.977	0.474	0.28	0.876	0.145	0.112	0.957	0.229	0.779	0.784		10	0	Visit coastal
Funding mixture	10	0	0.194	0.334	0.112	0.237	0.512	0.193	0.728	0.686	0.916	0.928		10	0	Funding mixture
Income	10	0	0.843	0.9	0.94	0.961	0.982	0.474	0.673	0.289	0.581	0.775		10	0	Income
Environmentalist	8	2	0.286	0	0.368	0.612	0.004	0.913	0.649	0.06	0.631	0.141		8	2	Environmentalist
Education	7	3	0.029	0.335	0.037	0.255	0.151	0.049	0.353	0.335	0.388	0.378		7	3	Education
Ethnicity	9	1	0.569	0.867	0.87	0.286	0.253	0.047	0.557	0.803	0.979	0.737		9	1	Ethnicity
Political party	8	2	0.039	0	0.072	0.989	0.666	0.714	0.692	0.434	0.384	0.184		8	2	Political party
														105	15	Totals
														Total Columns	10

## Sheet: Components
Components
Components	Total "likely same"	Total "likely different"	Educating the community	Implementing required policies	Developing maps and tools	Calculating cost-effective protections	Voluntary protections	Constructed barriers	Postponing change	Preparedness for events
State	8	0	0.433	0.51	0.813	0.47	0.361	0.611	0.761	0.504				State
Gender	2	6	0.027	0.009	0.029	0.175	0.001	0.003	0.576	0.009				Gender
Age	7	1	0.888	0.725	0.634	0.407	0.871	0.099	0.33	0.012				Age
Live coastal	8	0	0.292	0.823	0.812	0.082	0.454	0.424	0.281	0.423				Live coastal
Work coastal	8	0	0.887	0.177	0.528	0.57	0.211	0.414	0.331	0.713				Work coastal
Visit coastal	8	0	0.176	0.761	0.879	0.23	0.32	0.845	0.376	0.694				Visit coastal
Funding mixture	7	1	0.16	0.598	0.352	0.155	0.095	0.583	0.022	0.312				Funding mixture
Income	8	0	0.956	0.708	0.931	0.91	0.745	0.734	0.925	0.499				Income
Environmentalist	5	3	0.001	0.024	0.273	0.486	0.008	0.178	0.058	0.235				Environmentalist
Education	8	0	0.506	0.962	0.188	0.297	0.549	0.422	0.086	0.198				Education
Ethnicity	8	0	0.961	0.785	0.957	0.994	0.728	0.891	0.411	0.683				Ethnicity
Political party	8	0	0.214	0.347	0.382	0.91	0.362	0.272	0.189	0.95				Political party
												85	11	Totals
												Total Columns	8

## Sheet: Funding
Funding	Total "likely same"	Total "likely different"	No change	Encourage self-pay	Cut other local programs and services	Utilize state/federal money	Public meetings and votes	Insurance company requirements	Local property taxes	Local sales taxes	Local income taxes	Local fees for beaches and amenities
State	8	2	0.06	0.027	0.082	0.556	0.058	0.271	0.097	0.003	0.144	0.134				State
Gender	9	1	0.602	0.197	0.599	0.5	0.004	0.485	0.195	0.57	0.626	0.941				Gender
Age	4	6	0.003	0.57	0	0.53	0.163	0.04	0	0.001	0	0.213				Age
Live coastal	10	0	0.397	0.603	0.35	0.446	0.371	0.826	0.564	0.592	0.725	0.704				Live coastal
Work coastal	6	4	0.129	0.125	0.036	0.564	0.791	0.104	0.1	0.025	0.007	0.032				Work coastal
Visit coastal	10	0	0.568	0.949	0.585	0.678	0.285	0.818	0.862	0.999	0.655	0.13				Visit coastal
Funding mixture	5	5	0	0.168	0	0.231	0.727	0.172	0.001	0.017	0.007	0.247				Funding mixture
Income	9	1	0.499	0.046	0.462	0.811	0.976	0.205	0.83	0.985	0.647	0.327				Income
Environmentalist	1	9	0.211	0.002	0.001	0.002	0	0	0	0	0	0				Environmentalist
Education	10	0	0.457	0.424	0.292	0.427	0.996	0.903	0.55	0.752	0.393	0.738				Education
Ethnicity	9	1	0.567	0.52	0.684	0.413	0.648	0.364	0.056	0.555	0.014	0.268				Ethnicity
Political party	7	3	0.389	0.661	0.064	0.328	0.242	0.166	0.057	0.013	0.032	0.018				Political party
														88	32	Totals
														Total Columns	10

## Sheet: Vulnerability
Vulnerability	Total "likely same"	Total "likely different"	Water surge damage from hurricanes and severe storms	Repeated flooding from high tides	Increased flooding if sea level rises in the future	Other natural disasters
State	1	3	0.025	0.03	0.094	0.035				State
Gender	4	0	0.098	0.085	0.084	0.347				Gender
Age	0	4	0.004	0	0	0.005				Age
Live coastal	1	3	0.001	0.001	0	0.204				Live coastal
Work coastal	1	3	0.015	0.005	0.016	0.195				Work coastal
Visit coastal	1	3	0.004	0.003	0.008	0.316				Visit coastal
Funding mixture	3	1	0.294	0.02	0.244	0.068				Funding mixture
Income	4	0	0.943	0.971	0.827	0.905				Income
Environmentalist	0	4	0.013	0	0	0.001				Environmentalist
Education	4	0	0.935	0.777	0.665	0.641				Education
Ethnicity	3	1	0.135	0.186	0.037	0.394				Ethnicity
Political party	4	0	0.35	0.412	0.259	0.371				Political party
								26	22	Totals
								Total Columns	4

## Sheet: Priorities
Priorities	Drinking water	Electric power	Natural gas / heating fuel	Sewer / wastewater	Stormwater and green infrastructure	Road and highways	Public transit	Places of cultural importance	Houses of worship	Homes and residences	Businesses, offices, shops	Government facilities	Parks and public spaces	Beaches and similar coastal areas	Natural wetlands, wildlife areas				Priorities	Total "likely same"	Total "likely different"
State	0.453	0.1	0.053	0.207	0.16	0.543	0.019	0.208	0.34	0.536	0.018	0.035	0.034	0.139	0.858				State	11	4
Gender	0.06	0.861	0.511	0.104	0.671	0.664	0.409	0.906	0.712	0.172	0.495	0.289	0.645	0.167	0.32				Gender	15	0
Age	0.41	0.149	0.498	0.284	0.44	0.476	0.046	0.676	0.972	0.814	0.659	0.786	0.082	0.92	0.849				Age	14	1
Live coastal	0.45	0.016	0.103	0.998	0.476	0.151	0.98	0.391	0.14	0.312	0.752	0.379	0.997	0.008	0.836				Live coastal	13	2
Work coastal	0.059	0.014	0.985	0.378	0.247	0.11	0.757	0.019	0.037	0.117	0.112	0.633	0.059	0.321	0.239				Work coastal	12	3
Visit coastal	0.638	0.023	0.204	0.719	0.612	0.292	0.947	0.443	0.248	0.443	0.948	0.165	0.975	0.196	0.935				Visit coastal	14	1
Funding mixture	0.011	0.107	0.096	0.003	0.565	0.011	0.153	0.039	0	0.005	0.14	0.06	0.016	0.363	0.303				Funding mixture	8	7
Income	0.792	0.987	0.948	0.832	0.951	0.999	0.977	0.918	0.132	0.857	0.679	0.931	0.975	0.691	0.813				Income	15	0
Environmentalist	0.369	0.544	0.031	0.011	0	0.07	0.001	0	0.008	0.108	0.004	0.075	0	0.071	0				Environmentalist	6	9
Education	0.771	0.893	0.712	0.929	0.497	0.73	0.903	0.831	0.717	0.826	0.876	0.917	0.77	0.624	0.686				Education	15	0
Ethnicity	0.479	0.083	0.469	0.879	0.743	0.792	0.871	0.51	0.775	0.635	0.776	0.251	0.854	0.766	0.666				Ethnicity	15	0
Political party	0.664	0.915	0.576	0.542	0.555	0.84	0.333	0.698	0.045	0.616	0.392	0.224	0.082	0.258	0.391				Political party	14	1
																			Totals	152	28
																	Total Columns	15

## Sheet: Conflict Resolution
Conflict Resolution	Total "likely same"	Total "likely different"	Hold public meetings	Educational efforts through the media	Discuss with preparedness experts	Discuss with scientists	Cost and benefit analysis	Hold votes	Optional measures	Start with areas of greatest support
State	7	1	0.282	0.32	0.432	0.232	0.099	0.097	0.263	0.043				State
Gender	7	1	0.462	0.058	0.01	0.112	0.12	0.345	0.443	0.883				Gender
Age	7	1	0.627	0.388	0.688	0.175	0.048	0.197	0.054	0.188				Age
Live coastal	8	0	0.437	0.212	0.271	0.163	0.945	0.935	0.138	0.45				Live coastal
Work coastal	8	0	0.836	0.335	0.427	0.726	0.115	0.307	0.118	0.897				Work coastal
Visit coastal	7	1	0.199	0.137	0.267	0.535	0.36	0.393	0.021	0.409				Visit coastal
Funding mixture	7	1	0.077	0.63	0.378	0.133	0.32	0.086	0.019	0.135				Funding mixture
Income	8	0	0.411	0.425	0.927	0.588	0.938	0.417	0.4	0.844				Income
Environmentalist	0	8	0.002	0	0	0	0	0.01	0	0.033				Environmentalist
Education	8	0	0.796	0.851	0.383	0.649	0.834	0.258	0.759	0.903				Education
Ethnicity	7	1	0.143	0.381	0.804	0.085	0.069	0.108	0.003	0.245				Ethnicity
Political party	7	1	0.066	0.053	0.229	0.026	0.644	0.249	0.369	0.862				Political party
												81	15	Totals
												Total Columns	8

## Sheet: Responses
Responses	Total "likely same"	Total "likely different"	Natural barriers	Built barriers	Higher elevations new structures	Raise elevation of existing structures	Harden public infrastructure	Prevent new development	Remove existing development	Exclude highest risk areas	Increased cost of insurance	Early warning
State	10	0	0.136	0.115	0.388	0.465	0.278	0.615	0.068	0.185	0.426	0.425				State
Gender	4	6	0.02	0.006	0.017	0.018	0.053	0.22	0.85	0.003	0.726	0.001				Gender
Age	5	5	0.007	0.141	0.002	0.828	0.373	0.002	0.181	0.012	0.019	0.586				Age
Live coastal	10	0	0.5	0.466	0.403	0.583	0.814	0.718	0.962	0.526	0.527	0.419				Live coastal
Work coastal	10	0	0.088	0.371	0.444	0.836	0.483	0.262	0.997	0.333	0.323	0.859				Work coastal
Visit coastal	10	0	0.684	0.114	0.48	0.55	0.989	0.778	0.899	0.552	0.943	0.791				Visit coastal
Funding mixture	3	7	0.062	0.047	0.017	0.007	0.027	0.724	0.291	0.008	0.007	0.013				Funding mixture
Income	10	0	0.704	0.643	0.77	0.881	0.818	0.776	0.996	0.689	0.188	0.993				Income
Environmentalist	5	5	0.314	0.14	0.001	0.001	0.124	0.006	0	0.131	0.001	0.262				Environmentalist
Education	10	0	0.226	0.552	0.797	0.173	0.677	0.643	0.962	0.13	0.414	0.898				Education
Ethnicity	10	0	0.32	0.481	0.707	0.696	0.893	0.879	0.263	0.295	0.728	0.703				Ethnicity
Political party	9	1	0.304	0.529	0.042	0.687	0.169	0.894	0.242	0.347	0.403	0.237				Political party
														96	24	Totals
														Total Columns	10

## Sheet: Summary
	"Likely different" Analysis
	By total	Issues	Components	Funding	Vulnerability	Priorities	Conflict Resolution	Responses	Total
	State	0	0	2	3	4	1	0	10
	Gender	5	6	1	0	0	1	6	19
	Age	1	1	6	4	1	1	5	19
	Live coastal	0	0	0	3	2	0	0	5
	Work coastal	1	0	4	3	3	0	0	11
	Visit coastal	0	0	0	3	1	1	0	5
	Funding mixture	0	1	5	1	7	1	7	22
	Income	0	0	1	0	0	0	0	1
	Environmentalist	2	3	9	4	9	8	5	40
	Education	3	0	0	0	0	0	0	3
	Ethnicity	1	0	1	1	0	1	0	4
	Political party	2	0	3	0	1	1	1	8
	Total	15	11	32	22	28	15	24	147
	By Percentage	Vulnerability	Funding	Responses	Conflict Resolution	Priorities	Issues	Components	Total
	Environmentalist	1	0.9	0.5	1	0.6	0.2	0.375	0.615385
	Funding mixture	0.25	0.5	0.7	0.125	0.466667	0	0.125	0.338462
	Gender	0	0.1	0.6	0.125	0	0.5	0.75	0.292308
	Age	1	0.6	0.5	0.125	0.0666667	0.1	0.125	0.292308
	Work coastal	0.75	0.4	0	0	0.2	0.1	0	0.169231
	State	0.75	0.2	0	0.125	0.266667	0	0	0.153846
	Political party	0	0.3	0.1	0.125	0.0666667	0.2	0	0.123077
	Live coastal	0.75	0	0	0	0.133333	0	0	0.0769231
	Visit coastal	0.75	0	0	0.125	0.0666667	0	0	0.0769231
	Ethnicity	0.25	0.1	0	0.125	0	0.1	0	0.0615385
	Education	0	0	0	0	0	0.3	0	0.0461538
	Income	0	0.1	0	0	0	0	0	0.0153846
	Total	0.458333	0.266667	0.2	0.15625	0.155556	0.125	0.114583	0.188462
